# Supplementary material for: Overcoming Model Uncertainty — How Equivalence Tests Can Benefit From Model Averaging
Source: Stat Med. 2025 Mar 19;44(6):e10309. doi: 10.1002/sim.10309 (PMC11923417; doi:10.1002/sim.10309)
Supplement: Supplementary file 2 — File S1. [file SIM-44-0-s002.zip]

Archive with 8 entries (7 files):
- equivalence_tests_with_model_averaging-main/
- equivalence_tests_with_model_averaging-main/Case study.R
- equivalence_tests_with_model_averaging-main/README.md
- equivalence_tests_with_model_averaging-main/Simulation under model uncertainty 1.R
- equivalence_tests_with_model_averaging-main/Simulation under model uncertainty 2.R
- equivalence_tests_with_model_averaging-main/Simulation under model uncertainty 3.R
- equivalence_tests_with_model_averaging-main/Simulation without model uncertainty.R
- equivalence_tests_with_model_averaging-main/Testing_functions.R
