# Supplementary material for: Overcoming Model Uncertainty — How Equivalence Tests Can Benefit From Model Averaging
Source: Stat Med. 2025 Mar 19;44(6):e10309. doi: 10.1002/sim.10309 (PMC11923417; doi:10.1002/sim.10309)
Supplement: Supplementary file 2 — File S1. [file SIM-44-0-s002.zip › equivalence_tests_with_model_averaging-main/Simulation under model uncertainty 2.R]

# === This file is related to===================================================================================================================================
# Overcoming model uncertainty - how equivalence tests can benefit from model averaging 
# Niklas Hagemann and Kathrin Moellenhoff

# === File description ========================================================================================================================================
# This file contains the code for the simulation of the secound scenario. 

# === Setup (SET ALL THESE MANUALLY) ==========================================================================================================================

# set.seed()

# epsilon =
# beta_10 =
# sigma1 =
# sigma2 =
# n1 = n2 =


simu <- 1000
B <- 300

# === Packages and functions ==================================================================================================================================

library(DoseFinding)
library(dplyr)

source("Testing_functions.R")

# === Simulation ==============================================================================================================================================

e0 <- beta_10

dose1 <- rep(0:4, each = n1/5) 
dose2 <- rep(0:4, each = n2/5) 

ds_true <- c()
ds_MA <- c()
ds_miss1 <- c()
ds_miss2 <- c()
ds_miss3 <- c()

u90percentil_true <- c()
u95percentil_true <- c()
u975percentil_true <- c()
u99percentil_true <- c()

u90hybrid_true <- c()
u95hybrid_true <- c()
u975hybrid_true <- c()
u99hybrid_true <- c()

se_hybrid_true <- c()

u90percentil_MA <- c()
u95percentil_MA <- c()
u975percentil_MA <- c()
u99percentil_MA <- c()

u90hybrid_MA <- c()
u95hybrid_MA <- c()
u975hybrid_MA <- c()
u99hybrid_MA <- c()

se_hybrid_MA <- c()

u90percentil_miss1 <- c()
u95percentil_miss1 <- c()
u975percentil_miss1 <- c()
u99percentil_miss1 <- c()

u90hybrid_miss1 <- c()
u95hybrid_miss1 <- c()
u975hybrid_miss1 <- c()
u99hybrid_miss1 <- c()

se_hybrid_miss1 <- c()

u90percentil_miss2 <- c()
u95percentil_miss2 <- c()
u975percentil_miss2 <- c()
u99percentil_miss2 <- c()

u90hybrid_miss2 <- c()
u95hybrid_miss2 <- c()
u975hybrid_miss2 <- c()
u99hybrid_miss2 <- c()

se_hybrid_miss2 <- c()

u90percentil_miss3 <- c()
u95percentil_miss3 <- c()
u975percentil_miss3 <- c()
u99percentil_miss3 <- c()

u90hybrid_miss3 <- c()
u95hybrid_miss3 <- c()
u975hybrid_miss3 <- c()
u99hybrid_miss3 <- c()

se_hybrid_miss3 <- c()

for(i in 1:simu){
  resp1 <- DoseFinding::emax(dose = dose1, e0 =e0, eMax = 5, ed50 = 1) + rnorm(n = n1, mean = 0, sd = sigma1)
  resp2 <- DoseFinding::emax(dose = dose2, e0 = 0, eMax = 5, ed50 = 1) + rnorm(n = n2, mean = 0, sd = sigma2)
  
  true_result <- CI_test(x1 = dose1,
                          x2 = dose2,
                          y1 = resp1,
                          y2 = resp2,
                          m1 = "emax",
                          m2 = "emax",
                          B = B,
                          off = NULL,
                          scal = NULL,
                          bnds1 = defBnds(max(dose1, dose2))$emax,
                          bnds2 = defBnds(max(dose1, dose2))$emax,
                          grid_width = 0.001)
  
  MA_result <- bootstrap_test_MA(x1 = dose1,
                                 x2 = dose2,
                                 y1 = resp1,
                                 y2 = resp2,
                                 model_set1 =  c("emax", "exponential"),
                                 model_set2 =  c("emax", "exponential"),
                                 B = B,
                                 criterion = "AIC", 
                                 alpha = c(0.1, 0.05, 0.025, 0.01), 
                                 grid_width = 0.001, 
                                 method = "both", 
                                 relevance_theshold = NULL, 
                                 bnds1 = NULL, 
                                 bnds2 = NULL,
                                 off = NULL,
                                 scal = NULL)
  
  miss_result1 <- CI_test(x1 = dose1,
                          x2 = dose2,
                          y1 = resp1,
                          y2 = resp2,
                          m1 = "emax",
                          m2 = "exponential",
                          B = B,
                          off = NULL,
                          scal = NULL,
                          bnds1 = defBnds(max(dose1, dose2))$emax,
                          bnds2 = defBnds(max(dose1, dose2))$exponential,
                          grid_width = 0.001)
  
  miss_result2 <- CI_test(x1 = dose1,
                          x2 = dose2,
                          y1 = resp1,
                          y2 = resp2,
                          m1 = "exponential",
                          m2 = "exponential",
                          B = B,
                          off = NULL,
                          scal = NULL,
                          bnds1 = defBnds(max(dose1, dose2))$exponential,
                          bnds2 = defBnds(max(dose1, dose2))$exponential,
                          grid_width = 0.001)
  
  miss_result3 <- CI_test(x1 = dose1,
                          x2 = dose2,
                          y1 = resp1,
                          y2 = resp2,
                          m1 = "exponential",
                          m2 = "emax",
                          B = B,
                          off = NULL,
                          scal = NULL,
                          bnds1 = defBnds(max(dose1, dose2))$exponential,
                          bnds2 = defBnds(max(dose1, dose2))$emax,
                          grid_width = 0.001)
  
  ds_true <- c(ds_true, true_result$d)
  ds_MA <- c(ds_MA, MA_result$d)
  ds_miss1 <- c(ds_miss1, miss_result1$d)
  ds_miss2 <- c(ds_miss2, miss_result2$d)
  ds_miss3 <- c(ds_miss3, miss_result3$d)
  
  u90percentil_true <- c(u90percentil_true, true_result$u_percentil[1])
  u95percentil_true <- c(u95percentil_true, true_result$u_percentil[2])
  u975percentil_true <- c(u975percentil_true, true_result$u_percentil[3])
  u99percentil_true <- c(u99percentil_true, true_result$u_percentil[4])
  
  u90hybrid_true <- c(u90hybrid_true, true_result$u_hybrid[1])
  u95hybrid_true <- c(u95hybrid_true, true_result$u_hybrid[2])
  u975hybrid_true <- c(u975hybrid_true, true_result$u_hybrid[3])
  u99hybrid_true <- c(u99hybrid_true, true_result$u_hybrid[4])
  
  se_hybrid_true <- c(se_hybrid_true, true_result$se_hybrid)

  u90percentil_MA <- c(u90percentil_MA, MA_result$u_percentil[1])
  u95percentil_MA <- c(u95percentil_MA, MA_result$u_percentil[2])
  u975percentil_MA <- c(u975percentil_MA, MA_result$u_percentil[3])
  u99percentil_MA <- c(u99percentil_MA, MA_result$u_percentil[4])
  
  u90hybrid_MA <- c(u90hybrid_MA, MA_result$u_hybrid[1])
  u95hybrid_MA <- c(u95hybrid_MA, MA_result$u_hybrid[2])
  u975hybrid_MA <- c(u975hybrid_MA, MA_result$u_hybrid[3])
  u99hybrid_MA <- c(u99hybrid_MA, MA_result$u_hybrid[4])
  
  se_hybrid_MA <- c(se_hybrid_MA, MA_result$se_hybrid)

  u90percentil_miss1 <- c(u90percentil_miss1, miss_result1$u_percentil[1])
  u95percentil_miss1 <- c(u95percentil_miss1, miss_result1$u_percentil[2])
  u975percentil_miss1 <- c(u975percentil_miss1, miss_result1$u_percentil[3])
  u99percentil_miss1 <- c(u99percentil_miss1, miss_result1$u_percentil[4])
  
  u90hybrid_miss1 <- c(u90hybrid_miss1, miss_result1$u_hybrid[1])
  u95hybrid_miss1 <- c(u95hybrid_miss1, miss_result1$u_hybrid[2])
  u975hybrid_miss1 <- c(u975hybrid_miss1, miss_result1$u_hybrid[3])
  u99hybrid_miss1 <- c(u99hybrid_miss1, miss_result1$u_hybrid[4])
  
  se_hybrid_miss1 <- c(se_hybrid_miss1, miss_result1$se_hybrid)

  u90percentil_miss2 <- c(u90percentil_miss2, miss_result2$u_percentil[1])
  u95percentil_miss2 <- c(u95percentil_miss2, miss_result2$u_percentil[2])
  u975percentil_miss2 <- c(u975percentil_miss2, miss_result2$u_percentil[3])
  u99percentil_miss2 <- c(u99percentil_miss2, miss_result2$u_percentil[4])
  
  u90hybrid_miss2 <- c(u90hybrid_miss2, miss_result2$u_hybrid[1])
  u95hybrid_miss2 <- c(u95hybrid_miss2, miss_result2$u_hybrid[2])
  u975hybrid_miss2 <- c(u975hybrid_miss2, miss_result2$u_hybrid[3])
  u99hybrid_miss2 <- c(u99hybrid_miss2, miss_result2$u_hybrid[4])
  
  se_hybrid_miss2 <- c(se_hybrid_miss2, miss_result2$se_hybrid)

  u90percentil_miss3 <- c(u90percentil_miss3, miss_result3$u_percentil[1])
  u95percentil_miss3 <- c(u95percentil_miss3, miss_result3$u_percentil[2])
  u975percentil_miss3 <- c(u975percentil_miss3, miss_result3$u_percentil[3])
  u99percentil_miss3 <- c(u99percentil_miss3, miss_result3$u_percentil[4])
  
  u90hybrid_miss3 <- c(u90hybrid_miss3, miss_result3$u_hybrid[1])
  u95hybrid_miss3 <- c(u95hybrid_miss3, miss_result3$u_hybrid[2])
  u975hybrid_miss3 <- c(u975hybrid_miss3, miss_result3$u_hybrid[3])
  u99hybrid_miss3 <- c(u99hybrid_miss3, miss_result3$u_hybrid[4])
  
  se_hybrid_miss3 <- c(se_hybrid_miss3, miss_result3$se_hybrid)
}
